# Supplementary material for: Increase of HO-1 Expression in Critically Ill COVID-19 Patients Is Associated with Poor Prognosis and Outcome
Source: Antioxidants (Basel). 2022 Jun 29;11(7):1300. doi: 10.3390/antiox11071300 (PMC9311906; doi:10.3390/antiox11071300)
Supplement: Supplementary file 1 [file antioxidants-11-01300-s001.zip]

Archive with 1 entries (1 files):
- antioxidants-1779225-supplementary.pdf
